# Supplementary material for: Magnetic Resonance Relaxometry for Tumor Cell Density Imaging for Glioma: An Exploratory Study via 11C-Methionine PET and Its Validation via Stereotactic Tissue Sampling
Source: Cancers (Basel). 2021 Aug 12;13(16):4067. doi: 10.3390/cancers13164067 (PMC8393497; doi:10.3390/cancers13164067)
Supplement: Supplementary file 1 [file cancers-13-04067-s001.zip]

Archive with 2 entries (2 files):
- cancers_supplementary Figure S1-2.pdf
- Raw data for reproducing Figure 2 is provided as Excel Sheets denoted as Tables S1¿CS3..xlsx
